# Supplementary material for: Platelet Releasate Reprograms Synovial Macrophages In Vitro: A New Approach in the Treatment of Hemophilic Synovitis
Source: Int J Mol Sci. 2025 Oct 31;26(21):10616. doi: 10.3390/ijms262110616 (PMC12610548; doi:10.3390/ijms262110616)
Supplement: Supplementary file 1 [file ijms-26-10616-s001.zip]

Archive with 1 entries (1 files):
- ijms-3919406-supplementary.pdf
